# Supplementary material for: The Longer the Storage Time, the Higher the Price, the Better the Quality? A 1H-NMR Based Metabolomic Investigation of Aged Ya’an Tibetan Tea (Camellia sinensis)
Source: Foods. 2022 Sep 25;11(19):2986. doi: 10.3390/foods11192986 (PMC9563412; doi:10.3390/foods11192986)
Supplement: Supplementary file 1 [file foods-11-02986-s001.zip]

Archive with 1 entries (1 files):
- foods-1890937-supplementary.pdf
